# Supplementary material for: Low concentrations of tetrasodium EDTA cause significant killing of biofilm-associated Pseudomonas aeruginosa in high-validity models of chronic wound and cystic fibrosis lung infections – but not in a model of endotracheal tube colonization
Source: Access Microbiol. 2026 Jul 2;8(7):001155.v4. doi: 10.1099/acmi.0.001155.v4 (PMC13327643; doi:10.1099/acmi.0.001155.v4)
Supplement: Supplementary Material 1. [file acmi-8-01155-s001.xlsx]

## Sheet: woundEradication
Treatment	CFU	logCFU	Technical replicate (n)	Biological replicate (N)	tEDTA conc
Control	1	1170000000	9.06819	1	0
Control	2	325000000	8.51188	1	0
Control	3	325000000	8.51188	1	0
tEDTA-1	1	520	2.716	1	0.01
tEDTA-1	2	975	2.989	1	0.01
tEDTA-1	3	260	2.41497	1	0.01
tEDTA-0.5	1	10400	4.01703	1	0.005
tEDTA-0.5	2	32500	4.51188	1	0.005
tEDTA-0.5	3	29250	4.46613	1	0.005
Control	1	136500000000	11.1351	2	0
Control	2	117000000000	11.0682	2	0
Control	3	19500000000	10.29	2	0
tEDTA-1	1	26000	4.41497	2	0.01
tEDTA-1	2	7150	3.85431	2	0.01
tEDTA-1				2	0.01
tEDTA-0.5	1	31850	4.50311	2	0.005
tEDTA-0.5	2	331500	5.52048	2	0.005
tEDTA-0.5	3	1300000	6.11394	2	0.005
Control	1	69550000000	10.8423	3	0
Control	2	111800000000	11.0484	3	0
Control	3	113100000000	11.0535	3	0
tEDTA(0.5)	1	0	0	3	0.005
tEDTA(0.5)	2	195	2.29003	3	0.005
tEDTA(0.5)	3	650000	5.81291	3	0.005

## Sheet: EVPLmodel
Treatment	CFU	logCFU	Technical replicate (n)	Biological replicate (N)	tEDTA conc
Control	530000000	8.72428	1	1	0
Control	1600000000	9.20412	2	1	0
Control	1600000000	9.20412	3	1	0
tEDTA-1	0	0	1	1	0.01
tEDTA-1	0	0	2	1	0.01
tEDTA-1	0	0	3	1	0.01
tEDTA-2	0	0	1	1	0.02
tEDTA-2	0	0	2	1	0.02
tEDTA-2	0	0	3	1	0.02
Control	200000000	8.30103	1	2	0
Control	560000000	8.74819	2	2	0
Control	1100000000	9.04139	3	2	0
tEDTA-1	70000	4.8451	1	2	0.01
tEDTA-1	560000	5.74819	2	2	0.01
tEDTA-1	29000	4.4624	3	2	0.01
tEDTA-2	0	0	1	2	0.02
tEDTA-2	0	0	2	2	0.02
tEDTA-2	0	0	3	2	0.02
Control	390000000	8.59106	1	3	0
Control	230000000	8.36173	2	3	0
Control	400000000	8.60206	3	3	0
tEDTA-1	320000	5.50515	1	3	0.01
tEDTA-1	1030000	6.01284	2	3	0.01
tEDTA-1	0	0	3	3	0.01
tEDTA-2	0	0	1	3	0.02
tEDTA-2	0	0	2	3	0.02
tEDTA-2	0	0	3	3	0.02

## Sheet: ETTmodel
Treatment	CFU	logCFU	Technical replicate (n)	Biological replicate (N)	tEDTA conc
Control	35000000000	10.5441	1	1	0
Control	30000000000	10.4771	2	1	0
tEDTA-2	51000000	7.70757	1	1	0.02
tEDTA-2	76000000	7.88081	2	1	0.02
tEDTA-3	110000000	8.04139	1	1	0.03
tEDTA-3	156000000	8.19312	2	1	0.03
tEDTA-4	7000000	6.8451	1	1	0.04
tEDTA-4	5900000	6.77085	2	1	0.04
Control	220000000000	11.3424	1	2	0
Control	256000000000	11.4082	2	2	0
tEDTA-2	165000000	8.21748	1	2	0.02
tEDTA-2	180000000	8.25527	2	2	0.02
tEDTA-3	155000000	8.19033	1	2	0.03
tEDTA-3	160000000	8.20412	2	2	0.03
tEDTA-4	3000000	6.47712	1	2	0.04
tEDTA-4	3200000	6.50515	2	2	0.04
Control	281000000000	11.4487	1	3	0
Control	295000000000	11.4698	2	3	0
tEDTA-2	81000000	7.90849	1	3	0.02
tEDTA-2	148000000	8.17026	2	3	0.02
tEDTA-3	155000000	8.19033	1	3	0.03
tEDTA-3	160000000	8.20412	2	3	0.03
tEDTA-4	4300000	6.63347	1	3	0.04
tEDTA-4	6800000	6.83251	2	3	0.04

## Sheet: MIC
Media	Rep1	Rep2	Rep3
caMHB	0.25	0.25	0.25
SWF	0.25	0.25	0.25
SCFM	0.5	0.5	0.5
SVAM	1	1	1
Values represent modal values for each experiment
